# Supplementary material for: The laminar organization of the Drosophila ellipsoid body is semaphorin-dependent and prevents the formation of ectopic synaptic connections
Source: eLife. 2017 Jun 20;6:e25328. doi: 10.7554/eLife.25328 (PMC5511011; doi:10.7554/eLife.25328)
Supplement: Figure 4—source data 2. — DOI: http://dx.doi.org/10.7554/eLife.25328.012 [file elife-25328-fig4-data2.zip]

Archive with 3 entries (2 files):
- Figure 4-Source data 2_single R4m MARCM statistics.pzfx
- __MACOSX/
- __MACOSX/._Figure 4-Source data 2_single R4m MARCM statistics.pzfx
