# Supplementary material for: The laminar organization of the Drosophila ellipsoid body is semaphorin-dependent and prevents the formation of ectopic synaptic connections
Source: eLife. 2017 Jun 20;6:e25328. doi: 10.7554/eLife.25328 (PMC5511011; doi:10.7554/eLife.25328)
Supplement: Figure 5—source data 1. — DOI: http://dx.doi.org/10.7554/eLife.25328.016 [file elife-25328-fig5-data1.zip]

Archive with 3 entries (2 files):
- Figure 5-Source data 1_Statistics of R3 in R2:4m RNAi.pzfx
- __MACOSX/
- __MACOSX/._Figure 5-Source data 1_Statistics of R3 in R2:4m RNAi.pzfx
