# Supplementary material for: The laminar organization of the Drosophila ellipsoid body is semaphorin-dependent and prevents the formation of ectopic synaptic connections
Source: eLife. 2017 Jun 20;6:e25328. doi: 10.7554/eLife.25328 (PMC5511011; doi:10.7554/eLife.25328)
Supplement: Figure 7—source data 1. — DOI: http://dx.doi.org/10.7554/eLife.25328.025 [file elife-25328-fig7-data1.zip]

Archive with 28 entries (20 files):
- Ephys statistics.pzfx
- __MACOSX/
- __MACOSX/._Ephys statistics.pzfx
- RNAi/
- RNAi/LED-off/
- RNAi/LED-off/16n03004.abf
- RNAi/LED-off/16n04005.abf
- RNAi/LED-off/16n04007.abf
- RNAi/LED-off/16n04011.abf
- RNAi/LED-on/
- RNAi/LED-on/16n03013.abf
- RNAi/LED-on/16n04003.abf
- RNAi/LED-on/16n04006.abf
- RNAi/LED-on/16n04010.abf
- control/
- control/.DS_Store
- __MACOSX/control/
- __MACOSX/control/._.DS_Store
- control/LED-off/
- control/LED-off/16n03005.abf
- control/LED-off/16n03007.abf
- control/LED-off/16n03010.abf
- control/LED-off/16n04000.abf
- control/LED-on/
- control/LED-on/16n03006.abf
- control/LED-on/16n03009.abf
- control/LED-on/16n03011.abf
- control/LED-on/16n04001.abf
