# Supplementary material for: The laminar organization of the Drosophila ellipsoid body is semaphorin-dependent and prevents the formation of ectopic synaptic connections
Source: eLife. 2017 Jun 20;6:e25328. doi: 10.7554/eLife.25328 (PMC5511011; doi:10.7554/eLife.25328)
Supplement: Source code 1. — DOI: http://dx.doi.org/10.7554/eLife.25328.027 [file elife-25328-code1.zip]

Archive with 4 entries (3 files):
- Matlab code/
- Matlab code/Evokedresponse.fig
- Matlab code/Evokedresponse.m
- Matlab code/Evokedresponse.mat
